# Supplementary material for: Activated Expression of Rice DMR6-like Gene OsS3H Partially Explores the Susceptibility to Bacterial Leaf Streak Mediated by Knock-Out OsF3H04g
Source: Int J Mol Sci. 2023 Aug 26;24(17):13263. doi: 10.3390/ijms241713263 (PMC10487387; doi:10.3390/ijms241713263)
Supplement: Supplementary file 1 [file ijms-24-13263-s001.zip]

Archive with 2 entries (2 files):
- 04g-IJMS-Supplementary.pdf
- 04g-IJMS-Table S1-4.xlsx
